# Supplementary material for: Imidazo[2,1-b][1,3,4]thiadiazol-2-yl]-1H-pyrrolo[2,3-b]pyridines as Inhibitors of Staphylococcus aureus Biofilm Formation
Source: Antibiotics (Basel). 2026 Jun 12;15(6):598. doi: 10.3390/antibiotics15060598 (PMC13296061; doi:10.3390/antibiotics15060598)
Supplement: Supplementary file 1 [file antibiotics-15-00598-s001.zip]

Archive with 1 entries (1 files):
- antibiotics-4303269-supplementary.pdf
